# Supplementary material for: L-Theanine Prolongs the Lifespan by Activating Multiple Molecular Pathways in Ultraviolet C-Exposed Caenorhabditis elegans
Source: Molecules. 2024 Jun 6;29(11):2691. doi: 10.3390/molecules29112691 (PMC11173996; doi:10.3390/molecules29112691)
Supplement: Supplementary file 1 [file molecules-29-02691-s001.zip]

Archive with 1 entries (1 files):
- molecules-2970779-supplementary.pdf
